# Supplementary material for: Blending Technology Based on HPLC Fingerprint and Nonlinear Programming to Control the Quality of Ginkgo Leaves
Source: Molecules. 2022 Jul 25;27(15):4733. doi: 10.3390/molecules27154733 (PMC9332425; doi:10.3390/molecules27154733)
Supplement: Supplementary file 1 [file molecules-27-04733-s001.zip]

Archive with 1 entries (1 files):
- molecules-1806440-supplementary.pdf
